# Supplementary material for: Endosome maturation links PI3Kα signaling to lysosome repopulation during basal autophagy
Source: EMBO J. 2022 Aug 15;41(19):e110398. doi: 10.15252/embj.2021110398 (PMC9531306; doi:10.15252/embj.2021110398)
Supplement: Supplementary file 4 — Movie EV2 [file EMBJ-41-e110398-s009.zip]

Archive with 7 entries (4 files):
- EMBOJ-2021-110398_MovieEV2/
- EMBOJ-2021-110398_MovieEV2/Movie EV2.txt
- __MACOSX/
- __MACOSX/EMBOJ-2021-110398_MovieEV2/
- __MACOSX/EMBOJ-2021-110398_MovieEV2/._Movie EV2.txt
- EMBOJ-2021-110398_MovieEV2/EMBOJ-2021-110398_MovieEV2.mp4
- __MACOSX/EMBOJ-2021-110398_MovieEV2/._EMBOJ-2021-110398_MovieEV2.mp4
