# Supplementary material for: Endosome maturation links PI3Kα signaling to lysosome repopulation during basal autophagy
Source: EMBO J. 2022 Aug 15;41(19):e110398. doi: 10.15252/embj.2021110398 (PMC9531306; doi:10.15252/embj.2021110398)
Supplement: Supplementary file 4 — Movie EV2 [file EMBJ-41-e110398-s009.zip › EMBOJ-2021-110398_MovieEV2/Movie EV2.txt]

Representative movie depicts LAMP1-mCherry signals as maximum intensity projections of 3 z-planes taken 0.27 µm apart captured every 0.5 seconds for 200 seconds from GFP-INPP4B expressing MCF-7 cells (20 frames per second). 
