# Supplementary material for: Endosome maturation links PI3Kα signaling to lysosome repopulation during basal autophagy
Source: EMBO J. 2022 Aug 15;41(19):e110398. doi: 10.15252/embj.2021110398 (PMC9531306; doi:10.15252/embj.2021110398)
Supplement: Supplementary file 5 — Movie EV3 [file EMBJ-41-e110398-s010.zip › EMBOJ-2021-110398_MovieEV3/Movie EV3.txt]

Representative movie depicts LAMP1-mCherry signals as maximum intensity projections of 3 z-planes taken 0.27 µm apart captured every 1 second for 200 seconds from NT siRNA MCF-7 cells (10 frames per second). 
