# Supplementary material for: Endosome maturation links PI3Kα signaling to lysosome repopulation during basal autophagy
Source: EMBO J. 2022 Aug 15;41(19):e110398. doi: 10.15252/embj.2021110398 (PMC9531306; doi:10.15252/embj.2021110398)
Supplement: Supplementary file 6 — Movie EV4 [file EMBJ-41-e110398-s006.zip]

Archive with 7 entries (4 files):
- EMBOJ-2021-110398_MovieEV4/
- EMBOJ-2021-110398_MovieEV4/Movie EV4.txt
- __MACOSX/
- __MACOSX/EMBOJ-2021-110398_MovieEV4/
- __MACOSX/EMBOJ-2021-110398_MovieEV4/._Movie EV4.txt
- EMBOJ-2021-110398_MovieEV4/EMBOJ-2021-110398_MovieEV4.mp4
- __MACOSX/EMBOJ-2021-110398_MovieEV4/._EMBOJ-2021-110398_MovieEV4.mp4
