# Supplementary material for: Endosome maturation links PI3Kα signaling to lysosome repopulation during basal autophagy
Source: EMBO J. 2022 Aug 15;41(19):e110398. doi: 10.15252/embj.2021110398 (PMC9531306; doi:10.15252/embj.2021110398)
Supplement: Supplementary file 7 — Source Data for Expanded View and Appendix [file EMBJ-41-e110398-s015.zip]

Archive with 43 entries (26 files):
- EMBOJ-2021-110398_SourceDataForExpandedViewAndAppendix/
- EMBOJ-2021-110398_SourceDataForExpandedViewAndAppendix/Appendix Fig 3/
- EMBOJ-2021-110398_SourceDataForExpandedViewAndAppendix/Appendix Fig 3/Source data Appendix Fig 3.xlsx
- __MACOSX/
- __MACOSX/EMBOJ-2021-110398_SourceDataForExpandedViewAndAppendix/
- __MACOSX/EMBOJ-2021-110398_SourceDataForExpandedViewAndAppendix/Appendix Fig 3/
- __MACOSX/EMBOJ-2021-110398_SourceDataForExpandedViewAndAppendix/Appendix Fig 3/._Source data Appendix Fig 3.xlsx
- EMBOJ-2021-110398_SourceDataForExpandedViewAndAppendix/Appendix Fig 3/Uncropped blots Appendix Fig 3.tiff
- __MACOSX/EMBOJ-2021-110398_SourceDataForExpandedViewAndAppendix/Appendix Fig 3/._Uncropped blots Appendix Fig 3.tiff
- EMBOJ-2021-110398_SourceDataForExpandedViewAndAppendix/.DS_Store
- __MACOSX/EMBOJ-2021-110398_SourceDataForExpandedViewAndAppendix/._.DS_Store
- EMBOJ-2021-110398_SourceDataForExpandedViewAndAppendix/Fig EV1/
- EMBOJ-2021-110398_SourceDataForExpandedViewAndAppendix/Fig EV1/Uncropped blots Fig EV1.tiff
- __MACOSX/EMBOJ-2021-110398_SourceDataForExpandedViewAndAppendix/Fig EV1/
- __MACOSX/EMBOJ-2021-110398_SourceDataForExpandedViewAndAppendix/Fig EV1/._Uncropped blots Fig EV1.tiff
- EMBOJ-2021-110398_SourceDataForExpandedViewAndAppendix/Fig EV1/Source data Fig EV1.xlsx
- __MACOSX/EMBOJ-2021-110398_SourceDataForExpandedViewAndAppendix/Fig EV1/._Source data Fig EV1.xlsx
- EMBOJ-2021-110398_SourceDataForExpandedViewAndAppendix/Appendix Fig 1/
- EMBOJ-2021-110398_SourceDataForExpandedViewAndAppendix/Appendix Fig 1/Uncropped blots Appendix Fig 1.tiff
- __MACOSX/EMBOJ-2021-110398_SourceDataForExpandedViewAndAppendix/Appendix Fig 1/
- __MACOSX/EMBOJ-2021-110398_SourceDataForExpandedViewAndAppendix/Appendix Fig 1/._Uncropped blots Appendix Fig 1.tiff
- EMBOJ-2021-110398_SourceDataForExpandedViewAndAppendix/Appendix Fig 1/Source data Appendix Fig 1.xlsx
- __MACOSX/EMBOJ-2021-110398_SourceDataForExpandedViewAndAppendix/Appendix Fig 1/._Source data Appendix Fig 1.xlsx
- EMBOJ-2021-110398_SourceDataForExpandedViewAndAppendix/Fig EV5/
- EMBOJ-2021-110398_SourceDataForExpandedViewAndAppendix/Fig EV5/Source data Fig EV5.xlsx
- __MACOSX/EMBOJ-2021-110398_SourceDataForExpandedViewAndAppendix/Fig EV5/
- __MACOSX/EMBOJ-2021-110398_SourceDataForExpandedViewAndAppendix/Fig EV5/._Source data Fig EV5.xlsx
- EMBOJ-2021-110398_SourceDataForExpandedViewAndAppendix/Fig EV2/
- EMBOJ-2021-110398_SourceDataForExpandedViewAndAppendix/Fig EV2/Source data Fig EV2.xlsx
- __MACOSX/EMBOJ-2021-110398_SourceDataForExpandedViewAndAppendix/Fig EV2/
- __MACOSX/EMBOJ-2021-110398_SourceDataForExpandedViewAndAppendix/Fig EV2/._Source data Fig EV2.xlsx
- EMBOJ-2021-110398_SourceDataForExpandedViewAndAppendix/Fig EV2/Uncropped blots Fig EV2.tiff
- __MACOSX/EMBOJ-2021-110398_SourceDataForExpandedViewAndAppendix/Fig EV2/._Uncropped blots Fig EV2.tiff
- EMBOJ-2021-110398_SourceDataForExpandedViewAndAppendix/Fig EV3/
- EMBOJ-2021-110398_SourceDataForExpandedViewAndAppendix/Fig EV3/Source data Fig EV3.xlsx
- __MACOSX/EMBOJ-2021-110398_SourceDataForExpandedViewAndAppendix/Fig EV3/
- __MACOSX/EMBOJ-2021-110398_SourceDataForExpandedViewAndAppendix/Fig EV3/._Source data Fig EV3.xlsx
- EMBOJ-2021-110398_SourceDataForExpandedViewAndAppendix/Fig EV3/Uncropped blots Fig EV3.tiff
- __MACOSX/EMBOJ-2021-110398_SourceDataForExpandedViewAndAppendix/Fig EV3/._Uncropped blots Fig EV3.tiff
- EMBOJ-2021-110398_SourceDataForExpandedViewAndAppendix/Fig EV4/
- EMBOJ-2021-110398_SourceDataForExpandedViewAndAppendix/Fig EV4/Source data Fig EV4.xlsx
- __MACOSX/EMBOJ-2021-110398_SourceDataForExpandedViewAndAppendix/Fig EV4/
- __MACOSX/EMBOJ-2021-110398_SourceDataForExpandedViewAndAppendix/Fig EV4/._Source data Fig EV4.xlsx
