# Supplementary material for: Endosome maturation links PI3Kα signaling to lysosome repopulation during basal autophagy
Source: EMBO J. 2022 Aug 15;41(19):e110398. doi: 10.15252/embj.2021110398 (PMC9531306; doi:10.15252/embj.2021110398)
Supplement: Supplementary file 7 — Source Data for Expanded View and Appendix [file EMBJ-41-e110398-s015.zip › EMBOJ-2021-110398_SourceDataForExpandedViewAndAppendix/Appendix Fig 3/Source data Appendix Fig 3.xlsx]

## Sheet: Appendix Fig 3A
GFP-vector			GFP-INPP4B
NT siRNA	SNX1 siRNA #1	SNX2 siRNA #1	NT siRNA	SNX1 siRNA #1	SNX2 siRNA #1
1	0.156891	1.02263	1.60293	0.207504	1.57468
1	0.141549	1.01207	1.59925	0.20491	1.51281
1	0.159174	1.27446	1.89089	0.24179	1.9726

## Sheet: Appendix Fig 3B
GFP-vector			GFP-INPP4B
NT siRNA	SNX1 siRNA #1	SNX2 siRNA #1	NT siRNA	SNX1 siRNA #1	SNX2 siRNA #1
1	1.01884	0.0556887	1.42258	1.31823	0.0917479
1	0.889008	0.0650162	1.38797	1.32193	0.0869675
1	1.01775	0.0552738	1.437	1.49564	0.108898

## Sheet: Appendix Fig 3C
NT siRNA	SNX2 3'-UTR siRNA
1	0.386043
1	0.368309
1	0.384287

## Sheet: Appendix Fig 3E
NT siRNA	SNX2 3'-UTR siRNA
0.125589	0.0702005
0.124044	0.0480637
0.11349	0.0650789

## Sheet: Appendix Fig 3G
NT siRNA	SNX2 3'-UTR siRNA
GFP-vector		GFP-SNX2
0.0978959	0.0549817	0.122052
0.0957311	0.0631641	0.0931458
0.0972898	0.0599799	0.104016

## Sheet: Appendix Fig 3K
DMSO	YM201636
55.8984	57.6342
48.6299	50.8874
55.3369	60.4995
