# Supplementary material for: Endosome maturation links PI3Kα signaling to lysosome repopulation during basal autophagy
Source: EMBO J. 2022 Aug 15;41(19):e110398. doi: 10.15252/embj.2021110398 (PMC9531306; doi:10.15252/embj.2021110398)
Supplement: Supplementary file 7 — Source Data for Expanded View and Appendix [file EMBJ-41-e110398-s015.zip › EMBOJ-2021-110398_SourceDataForExpandedViewAndAppendix/Fig EV1/Source data Fig EV1.xlsx]

## Sheet: Fig EV1C
GFP-vector		GFP-INPP4B
NT shRNA	Hrs shRNA	NT shRNA	Hrs shRNA
1	0.566592	0.934581	0.471615
1	0.291708	0.836698	0.241661
1	0.431843	1.06915	0.355157

## Sheet: Fig EV1E
Late endosomes		Amphisomes
GFP-vetor	GFP-INPP4B	GFP-vetor	GFP-INPP4B
18.1455	30.3208	0.781818	0.245283
26.9	49.7759	0.94	0.258621
28.3036	49.9296	1.16071	0.28169
