# Supplementary material for: Endosome maturation links PI3Kα signaling to lysosome repopulation during basal autophagy
Source: EMBO J. 2022 Aug 15;41(19):e110398. doi: 10.15252/embj.2021110398 (PMC9531306; doi:10.15252/embj.2021110398)
Supplement: Supplementary file 7 — Source Data for Expanded View and Appendix [file EMBJ-41-e110398-s015.zip › EMBOJ-2021-110398_SourceDataForExpandedViewAndAppendix/Appendix Fig 1/Source data Appendix Fig 1.xlsx]

## Sheet: Appendix Fig 1C
NT shRNA	INPP4B shRNA #1	INPP4B shRNA #2
1	0.542589	0.584779
1	0.454237	0.384207
1	0.451627	0.42689

## Sheet: Appendix Fig 1E
HeLa		HEK293
NT siRNA	INPP4B siRNA	NT siRNA	INPP4B siRNA
1	0.308192	1	0.517098
1	0.221931	1	0.315014
1	0.269691	1	0.286397

## Sheet: Appendix Fig 1F new
HeLa		HEK293
NT siRNA	INPP4B siRNA	NT siRNA	INPP4B siRNA
1	2.72414	1	1.65264
1	2.7412	1	1.42874
1	2.24698	1	1.79795

## Sheet: Appendix Fig 1H
HA-vector	HA-INPP4B WT	HA-INPP4B C842A
0.0299204	0.010727	0.0327567
0.0427343	0.00692297	0.0274109
0.022822	0.00540138	0.0269696

## Sheet: Appendix Fig 1J
Growth media				EBSS 4 h
DMSO		Bafilomycin A1		DMSO		Bafilomycin A1
NT shRNA	INPP4B shRNA #1	NT shRNA	INPP4B shRNA #1	NT shRNA	INPP4B shRNA #1	NT shRNA	INPP4B shRNA #1
14.0127	42.9293	83.5461	87.6106	10.1777	13.1288	94.5916	94.1799
29.559	43.636	87.98	91.207	18.796	28.825	94.048	82.783
24.213	47.586	86.244	87.677	10.441	13.013	76.779	91.393

## Sheet: Appendix Fig 1K
Growth media				EBSS 4 h
DMSO		Bafilomycin A1		DMSO		Bafilomycin A1
NT shRNA	INPP4B shRNA #1	NT shRNA	INPP4B shRNA #1	NT shRNA	INPP4B shRNA #1	NT shRNA	INPP4B shRNA #1
85.9873	57.0707	16.4539	12.3894	89.8223	86.8712	5.40839	5.82011
70.441	56.363	12.02	8.793	81.204	71.175	5.952	17.262
75.787	52.414	13.756	12.323	89.559	86.987	23.221	8.607

## Sheet: Appendix Fig 1M
Growth media		EBSS 4 h
GFP-vector	GFP-INPP4B	GFP-vector	GFP-INPP4B
0.00074473	0.00086239	0.00371173	0.00337825
0.00104439	0.00150774	0.00540717	0.00500592
0.00185093	0.00066593	0.00404821	0.00388282
