# Supplementary material for: Endosome maturation links PI3Kα signaling to lysosome repopulation during basal autophagy
Source: EMBO J. 2022 Aug 15;41(19):e110398. doi: 10.15252/embj.2021110398 (PMC9531306; doi:10.15252/embj.2021110398)
Supplement: Supplementary file 7 — Source Data for Expanded View and Appendix [file EMBJ-41-e110398-s015.zip › EMBOJ-2021-110398_SourceDataForExpandedViewAndAppendix/Fig EV5/Source data Fig EV5.xlsx]

## Sheet: Fig EV5B
DMSO		MG132		DMSO + puromycin		MG132 + puromycin
GFP-vector	GFP-INPP4B	GFP-vector	GFP-INPP4B	GFP-vector	GFP-INPP4B	GFP-vector	GFP-INPP4B
0	0	5.14019	0.425532	32.7684	7.8341	78.4211	31.5068
0	0	6.47059	1.05263	32.7586	3.27103	73.4177	30.1508
0	0	10.0962	2.8436	31.8182	4.69484	68.6567	22.3958

## Sheet: Fig EV5D
GFP-vector		GFP-INPP4B
DMSO	Bafilomycin A1	DMSO	Bafilomycin A1
63.0631	73.0964	24.6862	70.3863
65.8768	64.8515	16.1435	64.5349
68.75	66.6667	18.7215	65.896
