# Supplementary material for: Endosome maturation links PI3Kα signaling to lysosome repopulation during basal autophagy
Source: EMBO J. 2022 Aug 15;41(19):e110398. doi: 10.15252/embj.2021110398 (PMC9531306; doi:10.15252/embj.2021110398)
Supplement: Supplementary file 7 — Source Data for Expanded View and Appendix [file EMBJ-41-e110398-s015.zip › EMBOJ-2021-110398_SourceDataForExpandedViewAndAppendix/Fig EV2/Source data Fig EV2.xlsx]

## Sheet: Fig EV2B
NT shRNA	INPP4B shRNA #1	INPP4B shRNA #2
0.099094	0.0685022	0.0816679
0.109302	0.0796351	0.0717899
0.105007	0.0688226	0.0669224

## Sheet: Fig EV2D
NT siRNA	INPP4B siRNA
0.0900636	0.065409
0.0932667	0.0532431
0.0847041	0.0651824

## Sheet: Fig EV2F
HA-vector	HA-INPP4B WT	HA-INPP4B C842A
0.0476547	0.103716	0.0358599
0.0612364	0.103952	0.0617707
0.0439561	0.105176	0.0520279

## Sheet: Fig EV2H
GFP-vector		GFP-INPP4B
NT shRNA	Hrs shRNA	NT shRNA	Hrs shRNA
0.0814436	0.0658459	0.131394	0.0828378
0.0763531	0.0613344	0.126818	0.0679792
0.0843191	0.0695182	0.114208	0.0778015

## Sheet: Fig EV2J
GFP-vector	GFP-INPP4B
0.337292	0.314556
0.508853	0.359271
0.51329	0.45951

## Sheet: Fig EV2K
GFP-vector						GFP-INPP4B
0.1-0.2 µM2	0.2-0.4 µM2	0.4-0.6 µM2	0.6-0.8 µM2	0.8-1.0 µM2	>1 µM2	0.1-0.2 µM2	0.2-0.4 µM2	0.4-0.6 µM2	0.6-0.8 µM2	0.8-1.0 µM2	>1 µM2
53.621	29.2758	9.55316	2.00308	1.07858	4.46841	47.9567	30.5288	13.9423	7.93269	2.40385	4.44712
44.342	34.9539	12.4895	6.28667	2.43085	6.78961	35.7971	35.5072	17.2464	10.1449	3.47826	8.26087
46.5674	34.6567	12.2415	6.78246	2.5641	4.88007	40.3429	32.9143	14.6286	8.68571	3.42857	10.2857

## Sheet: Fig EV2L
GFP-vector	GFP-INPP4B
10.1958	9.34492
12.0001	9.85427
12.7035	9.81211

## Sheet: Fig EV2M
GFP-vector		GFP-INPP4B
Perinuclear	Peripheral	Perinuclear	Peripheral
82.489	17.511	86.4033	13.5967
72.8671	27.1329	83.8765	16.1235
70.3619	29.6381	84.9304	15.0696

## Sheet: Fig EV2P
GFP-vector		GFP-INPP4B
DMSO	BYL719	DMSO	BYL719
