# Supplementary material for: Endosome maturation links PI3Kα signaling to lysosome repopulation during basal autophagy
Source: EMBO J. 2022 Aug 15;41(19):e110398. doi: 10.15252/embj.2021110398 (PMC9531306; doi:10.15252/embj.2021110398)
Supplement: Supplementary file 7 — Source Data for Expanded View and Appendix [file EMBJ-41-e110398-s015.zip › EMBOJ-2021-110398_SourceDataForExpandedViewAndAppendix/Fig EV3/Source data Fig EV3.xlsx]

## Sheet: Fig EV3B
Growth media		EBSS 4 h		EBSS 4 h + FCS 30 min
GFP-vector	GFP-INPP4B	GFP-vector	GFP-INPP4B	GFP-vector	GFP-INPP4B
1	0.460206	0	0	0.624731	0.525283
1	0.676553	0.078991	0.0110073	0.438976	0.290675
1	0.824652	0	0	0.064417	0.061764
1	0.445646	0	0	0.088489	0.043445

## Sheet: Fig EV3C
Growth media		EBSS 4 h		EBSS 4 h + FCS 30 min
GFP-vector	GFP-INPP4B	GFP-vector	GFP-INPP4B	GFP-vector	GFP-INPP4B
1	0.71373	0.018255	0.02792	0.436825	0.291088
1	0.93992	0	0.027784	0.429269	0.193293
1	0.752596	0.0589118	0.201891	0.222628	0.160539

## Sheet: Fig EV3E
Growth media		EBSS 4 h		EBSS 4 h + FCS 30 min
GFP-vector	GFP-INPP4B	GFP-vector	GFP-INPP4B	GFP-vector	GFP-INPP4B
1	1.03059	0.285437	0.227215	0.826982	0.969443
1	0.87842	0.119278	0.164002	0.754267	0.458476
1	0.867651	0.246347	0.198211	1.10489	0.702535

## Sheet: Fig EV3F
LAMP1				ATP6V1C1				ATP6V0D1				CTNS				TPP1				M6PR
Growth media		EBSS 4 h		Growth media		EBSS 4 h		Growth media		EBSS 4 h		Growth media		EBSS 4 h		Growth media		EBSS 4 h		Growth media		EBSS 4 h
GFP-vector	GFP-INPP4B	GFP-vector	GFP-INPP4B	GFP-vector	GFP-INPP4B	GFP-vector	GFP-INPP4B	GFP-vector	GFP-INPP4B	GFP-vector	GFP-INPP4B	GFP-vector	GFP-INPP4B	GFP-vector	GFP-INPP4B	GFP-vector	GFP-INPP4B	GFP-vector	GFP-INPP4B	GFP-vector	GFP-INPP4B	GFP-vector	GFP-INPP4B
1	1.51971	3.74836	1.38878	1	0.764572	1.92287	2.30172	1	2.05163	3.64845	2.37121	1	1.80398	3.55512	1.73449	1	2.31714	4.17578	2.71271	1	1.68113	3.49799	1.80242
1	0.605452	2.81678	3.20121	1	0.888119	2.07605	2.14373	1	0.844634	2.38007	2.92467	1	0.495866	1.64115	1.63382	1	0.946868	3.63181	6.0414	1	0.82613	2.26272	2.39195
1	1.05112	1.6205	1.73029	1	0.868592	2.19999	1.99979	1	0.948103	1.51727	1.64934	1	1.9121	3.33393	4.07331	1	1.9121	3.33393	4.07331	1	0.936661	1.65364	1.76541
