# Supplementary material for: Endosome maturation links PI3Kα signaling to lysosome repopulation during basal autophagy
Source: EMBO J. 2022 Aug 15;41(19):e110398. doi: 10.15252/embj.2021110398 (PMC9531306; doi:10.15252/embj.2021110398)
Supplement: Supplementary file 7 — Source Data for Expanded View and Appendix [file EMBJ-41-e110398-s015.zip › EMBOJ-2021-110398_SourceDataForExpandedViewAndAppendix/Fig EV4/Source data Fig EV4.xlsx]

## Sheet: Fig EV4A
GFP-vector			GFP-INPP4B
NT siRNA	PIKFYVE siRNA #1	PIKFYVE siRNA #2	NT siRNA	PIKFYVE siRNA #1	PIKFYVE siRNA #2
1	0.502036	0.302483	1.16974	0.598459	0.534541
1	0.488209	0.33927	1.21941	0.642537	0.449452
1	0.479817	0.399822	0.69084	0.366329	0.244379

## Sheet: Fig EV4C
GFP-vector			GFP-INPP4B
NT siRNA	PIKFYVE siRNA #1	PIKFYVE siRNA #2	NT siRNA	PIKFYVE siRNA #1	PIKFYVE siRNA #2
0.0582828	0.0520827	0.0580293	0.104643	0.0703865	0.0761389
0.0548676	0.0487123	0.0448043	0.110584	0.0636525	0.0826824
0.0671555	0.0493042	0.0527059	0.140376	0.0726125	0.0604759

## Sheet: Fig EV4E
GFP-vector			GFP-INPP4B
DMSO	2 µM YM201636	5 µM YM201636	DMSO	2 µM YM201636	5 µM YM201636
0.0821791	0.0766724	0.0652964	0.123008	0.07712	0.0709625
0.0992787	0.056169	0.065667	0.14225	0.0722785	0.0637488
0.0988112	0.0786836	0.0676284	0.159964	0.0783016	0.0746145
