# Supplementary material for: Endosome maturation links PI3Kα signaling to lysosome repopulation during basal autophagy
Source: EMBO J. 2022 Aug 15;41(19):e110398. doi: 10.15252/embj.2021110398 (PMC9531306; doi:10.15252/embj.2021110398)
Supplement: Supplementary file 8 — Source Data for Figure 1 [file EMBJ-41-e110398-s004.zip]

Archive with 9 entries (6 files):
- EMBOJ-2021-110398_SourceDataForFigure1/
- EMBOJ-2021-110398_SourceDataForFigure1/Source data Fig 1.xlsx
- __MACOSX/
- __MACOSX/EMBOJ-2021-110398_SourceDataForFigure1/
- __MACOSX/EMBOJ-2021-110398_SourceDataForFigure1/._Source data Fig 1.xlsx
- EMBOJ-2021-110398_SourceDataForFigure1/.DS_Store
- __MACOSX/EMBOJ-2021-110398_SourceDataForFigure1/._.DS_Store
- EMBOJ-2021-110398_SourceDataForFigure1/Uncropped blots Fig 1.tiff
- __MACOSX/EMBOJ-2021-110398_SourceDataForFigure1/._Uncropped blots Fig 1.tiff
