# Supplementary material for: Endosome maturation links PI3Kα signaling to lysosome repopulation during basal autophagy
Source: EMBO J. 2022 Aug 15;41(19):e110398. doi: 10.15252/embj.2021110398 (PMC9531306; doi:10.15252/embj.2021110398)
Supplement: Supplementary file 8 — Source Data for Figure 1 [file EMBJ-41-e110398-s004.zip › EMBOJ-2021-110398_SourceDataForFigure1/Source data Fig 1.xlsx]

## Sheet: Fig 1C
Growth media		EBSS 2 h		EBSS 4 h
GFP-vector	GFP-INPP4B	GFP-vector	GFP-INPP4B	GFP-vector	GFP-INPP4B
1	0.239228	0.678666	0.374942	0.217594	0.171347
1	0.282515	0.705981	0.0908962	0.223811	0.106651
1	0.174796	0.899547	0.201369	0.459171	0.148953

## Sheet: Fig 1E
Growth media			EBSS 2 h			EBSS 4 h
NT shRNA	INPP4B shRNA #1	INPP4B shRNA #2	NT shRNA	INPP4B shRNA #1	INPP4B shRNA #2	NT shRNA	INPP4B shRNA #1	INPP4B shRNA #2
1	2.25461	3.11216	0.753284	0.671784	1.6792	0.416577	0.700018	1.11821
1	2.06978	1.65056	1.05968	1.96348	1.55556	0.596909	1.28433	0.973533
1	1.40305	1.77508	0.357789	0.955565	1.51436	0.611268	0.68208	0.713899

## Sheet: Fig 1G
Growth media		EBSS 4 h
GFP-vector	GFP-INPP4B	GFP-vector	GFP-INPP4B
0.0355005	0.00844371	0.00618916	0.00325013
0.0308383	0.00957575	0.0116074	0.00430852
0.0422728	0.00618959	0.011253	0.00517828

## Sheet: Fig 1I
DMSO		Bafilomycin A1
GFP-vector	GFP-INPP4B	GFP-vector	GFP-INPP4B
1	0.991878	0.134823	1.16221
1	1.11273	0.273568	1.87626
1	1.81768	0.44199	1.80905

## Sheet: Fig 1K
DMSO		Bafilomycin A1
GFP-vector	GFP-INPP4B	GFP-vector	GFP-INPP4B
0.0270437	0.0506284	0.0120794	0.0473647
0.0288254	0.041922	0.00930864	0.0530466
0.0307084	0.0467595	0.00759985	0.0457823

## Sheet: Fig 1M
GFP-vector			GFP-INPP4B
DMSO	2 µM BYL719 2 h	2 µM BYL719 4 h	DMSO	2 µM BYL719 2 h	2 µM BYL719 4 h
1	1.51575	1.91022	0.491914	0.736074	1.2597
1	1.53227	1.47687	0.234805	0.369125	1.07315
1	1.31451	1.38731	0.470866	0.856033	1.30176

## Sheet: Fig 1O
GFP-vector			GFP-INPP4B
DMSO	1 µM SAR405	10 µM SAR405	DMSO	1 µM SAR405	10 µM SAR405
1	0.978926	0.918528	0.309328	0.423388	0.60564
1	0.905619	0.569962	0.293668	0.211014	0.14629
1	0.852891	0.887373	0.341899	0.32876	0.171986
