# Supplementary material for: Endosome maturation links PI3Kα signaling to lysosome repopulation during basal autophagy
Source: EMBO J. 2022 Aug 15;41(19):e110398. doi: 10.15252/embj.2021110398 (PMC9531306; doi:10.15252/embj.2021110398)
Supplement: Supplementary file 9 — Source Data for Figure 2 [file EMBJ-41-e110398-s016.zip]

Archive with 9 entries (6 files):
- EMBOJ-2021-110398_SourceDataForFigure2/
- EMBOJ-2021-110398_SourceDataForFigure2/.DS_Store
- __MACOSX/
- __MACOSX/EMBOJ-2021-110398_SourceDataForFigure2/
- __MACOSX/EMBOJ-2021-110398_SourceDataForFigure2/._.DS_Store
- EMBOJ-2021-110398_SourceDataForFigure2/Uncropped blots Fig 2.tiff
- __MACOSX/EMBOJ-2021-110398_SourceDataForFigure2/._Uncropped blots Fig 2.tiff
- EMBOJ-2021-110398_SourceDataForFigure2/Source data Fig 2.xlsx
- __MACOSX/EMBOJ-2021-110398_SourceDataForFigure2/._Source data Fig 2.xlsx
