# Supplementary material for: Endosome maturation links PI3Kα signaling to lysosome repopulation during basal autophagy
Source: EMBO J. 2022 Aug 15;41(19):e110398. doi: 10.15252/embj.2021110398 (PMC9531306; doi:10.15252/embj.2021110398)
Supplement: Supplementary file 9 — Source Data for Figure 2 [file EMBJ-41-e110398-s016.zip › EMBOJ-2021-110398_SourceDataForFigure2/Source data Fig 2.xlsx]

## Sheet: Fig 2B
NT shRNA	INPP4B shRNA #1	INPP4B shRNA #2
25.9448	12.8924	19.6078
27.8341	16.3373	19.1263
24.2958	12.0393	15.4902

## Sheet: Fig 2E
GFP-vector		GFP-INPP4B
NT shRNA	Hrs shRNA	NT shRNA	Hrs shRNA
18.8506	8.97269	25.0853	15.4341
15.342	9.16497	26.6369	12.9944
18.9385	14.4172	21.8072	15.122

## Sheet: Fig 2G
GFP-vector		GFP-INPP4B
NT shRNA	Hrs shRNA	NT shRNA	Hrs shRNA
14.176	22.0444	23.2314	29.8214
13.3683	19.3515	20.4868	28.9524
13.7527	24.7855	21.2575	32.5603

## Sheet: Fig 2I
GFP-vector		GFP-INPP4B
NT shRNA	Hrs shRNA	NT shRNA	Hrs shRNA
1	1.27957	0.435783	1.38358
1	1.30877	0.364168	1.16333
1	1.39716	0.208355	0.917625
