# Supplementary material for: Endosome maturation links PI3Kα signaling to lysosome repopulation during basal autophagy
Source: EMBO J. 2022 Aug 15;41(19):e110398. doi: 10.15252/embj.2021110398 (PMC9531306; doi:10.15252/embj.2021110398)
Supplement: Supplementary file 10 — Source Data for Figure 3 [file EMBJ-41-e110398-s013.zip › EMBOJ-2021-110398_SourceDataForFigure3/Source data Fig 3.xlsx]

## Sheet: Fig 3B
LAMP1		LAMP2
GFP-vector	GFP-INPP4B	GFP-vector	GFP-INPP4B
0.0948459	0.173563	0.0900728	0.144168
0.113324	0.205458	0.0884487	0.149975
0.114505	0.167857	0.0895459	0.15288

## Sheet: Fig 3D
GFP-vector	GFP-INPP4B
16.4902	30.6364
25.5	44.9815
24.0417	50.0465

## Sheet: Fig 3F
Growth media		EBSS 2 h		EBSS 4 h		EBSS 6 h
NT shRNA	INPP4B shRNA #1	NT shRNA	INPP4B shRNA #1	NT shRNA	INPP4B shRNA #1	NT shRNA	INPP4B shRNA #1
0.0837193	0.0484931	0.092371	0.0656368	0.0849181	0.103546	0.0842356	0.086501
0.0744754	0.0450755	0.0829445	0.0548164	0.0709407	0.0823811	0.062041	0.0640949
0.0951779	0.0612028	0.0988018	0.0634409	0.0878081	0.0918054	0.0763057	0.0853814

## Sheet: Fig 3H
GFP-vector			GFP-INPP4B
NT shRNA	PIK3CA siRNA #1	PIK3CA siRNA #2	NT shRNA	PIK3CA siRNA #1	PIK3CA siRNA #2
0.0688286	0.0536284	0.0514459	0.0961634	0.0660507	0.0611539
0.0587046	0.0329759	0.0421274	0.0923384	0.0389221	0.0543452
0.0595536	0.0519485	0.0325587	0.0936654	0.0616274	0.0398503
