# Supplementary material for: Endosome maturation links PI3Kα signaling to lysosome repopulation during basal autophagy
Source: EMBO J. 2022 Aug 15;41(19):e110398. doi: 10.15252/embj.2021110398 (PMC9531306; doi:10.15252/embj.2021110398)
Supplement: Supplementary file 11 — Source Data for Figure 4 [file EMBJ-41-e110398-s014.zip › EMBOJ-2021-110398_SourceDataForFigure4/Source data Fig 4.xlsx]

## Sheet: Fig 4B
LAMP1+/MR Cathepsin B +		LAMP1+/MR Cathepsin B −
GFP-vector	GFP-INPP4B	GFP-vector	GFP-INPP4B
10.0896	8.22581	16.3134	4.95161
10.9016	7.06349	20.4918	4.80952
11.9221	7.68367	17.4286	4.09184

## Sheet: Fig 4E
GFP-vector	GFP-INPP4B
0.9	5.05
0.65	4.35
1.3	3.75
0.95	4.45
1.1	2.75
1.05	3.2
0.85	3.55
1.5	1.75
0.55	3.4
0.65	4.75
0.85	2.8
1.1	3.9
	4.05
	2.65
	3.25
