# Supplementary material for: Endosome maturation links PI3Kα signaling to lysosome repopulation during basal autophagy
Source: EMBO J. 2022 Aug 15;41(19):e110398. doi: 10.15252/embj.2021110398 (PMC9531306; doi:10.15252/embj.2021110398)
Supplement: Supplementary file 12 — Source Data for Figure 5 [file EMBJ-41-e110398-s005.zip › EMBOJ-2021-110398_SourceDataForFigure5/Source data Fig 5.xlsx]

## Sheet: Fig 5B
GFP-vector		GFP-INPP4B
DMSO	5 µM YM201636	DMSO	5 µM YM201636
25.5507	32.8431	30.312	47.7941
20.0949	28.6533	29.364	43.4483
17.2996	31.3084	31.6384	44.0367

## Sheet: Fig 5E
GFP-vector					GFP-INPP4B
DMSO	5 µM YM201636	5 µM YM201636 + washout 1 h	5 µM YM201636 + washout 2 h	5 µM YM201636 + washout 4 h	DMSO	5 µM YM201636	5 µM YM201636 + washout 1 h	5 µM YM201636 + washout 2 h	5 µM YM201636 + washout 4 h
0.0473184	0.0359421	0.0389917	0.0417636	0.0450695	0.114966	0.0434472	0.070646	0.0825383	0.0971101
0.0542393	0.0333551	0.0428724	0.0544748	0.0560981	0.117095	0.0532965	0.0823769	0.0783289	0.107309
0.0555619	0.037686	0.0467994	0.058554	0.0585961	0.101898	0.0444907	0.0726626	0.0860921	0.0851622

## Sheet: Fig 5F
GFP-vector				GFP-INPP4B
Washout 0 h	Washout 1 h	Washout 2 h	Washout 4 h	Washout 0 h	Washout 1 h	Washout 2 h	Washout 4 h
1	1.08485	1.16197	1.25395	1	1.62602	1.89974	2.23513
1	1.28533	1.63318	1.68185	1	1.54563	1.46968	2.01344
1	1.24182	1.55373	1.55485	1	1.63321	1.93506	1.91416

## Sheet: Fig 5H
GFP-vector				GFP-INPP4B
DMSO	1 µM YM201636	2 µM YM201636	5 µM YM201636	DMSO	1 µM YM201636	2 µM YM201636	5 µM YM201636
1	1.02525	1.37041	0.970047	0.0436079	0.437151	0.703999	0.772777
1	1.35333	1.07636	0.789952	0.124286	0.257723	0.3208	0.458828
1	1.63761	1.7203	1.90534	0.265859	0.843029	1.31555	1.19589
