# Supplementary material for: Endosome maturation links PI3Kα signaling to lysosome repopulation during basal autophagy
Source: EMBO J. 2022 Aug 15;41(19):e110398. doi: 10.15252/embj.2021110398 (PMC9531306; doi:10.15252/embj.2021110398)
Supplement: Supplementary file 13 — Source Data for Figure 6 [file EMBJ-41-e110398-s008.zip]

Archive with 5 entries (2 files):
- EMBOJ-2021-110398_SourceDataForFigure6/
- EMBOJ-2021-110398_SourceDataForFigure6/Source data Fig 6.xlsx
- __MACOSX/
- __MACOSX/EMBOJ-2021-110398_SourceDataForFigure6/
- __MACOSX/EMBOJ-2021-110398_SourceDataForFigure6/._Source data Fig 6.xlsx
