# Supplementary material for: Endosome maturation links PI3Kα signaling to lysosome repopulation during basal autophagy
Source: EMBO J. 2022 Aug 15;41(19):e110398. doi: 10.15252/embj.2021110398 (PMC9531306; doi:10.15252/embj.2021110398)
Supplement: Supplementary file 13 — Source Data for Figure 6 [file EMBJ-41-e110398-s008.zip › EMBOJ-2021-110398_SourceDataForFigure6/Source data Fig 6.xlsx]

## Sheet: Fig 6B
GFP-vector			GFP-INPP4B
NT siRNA	SNX1 siRNA #1	SNX2 siRNA #1	NT siRNA	SNX1 siRNA #1	SNX2 siRNA #1
0.0700464	0.063919	0.0519231	0.125971	0.103553	0.0508729
0.0599924	0.064624	0.0381652	0.108223	0.0863677	0.0482303
0.0658175	0.0616399	0.0385665	0.102778	0.100217	0.0345499

## Sheet: Fig 6E
GFP-vector		GFP-INPP4B
5 µM YM201636	5 µM YM201636 + washout 1 h	5 µM YM201636	5 µM YM201636 + washout 1 h
17.415	10.2747	41.4286	46.776
20.7076	20.0333	44.0117	42.4725
22.3582	25.5854	44.6937	51.5108

## Sheet: Fig 6I
NT siRNA	SNX2 siRNA #1
0.7	0.1
0.8	0.2
0.6	0.55
0.3	0.3
0.35	0.1
0.55	0.15
0.5	0.35
0.55	0.25
0.6	0.25
0.4	0.3
0.35	0.15
0.75	0.15
0.6	0.1
0.55	0.3
0.5	0.25
0.35	0.2
0.7	0.45
0.55	0.15
0.6	0.2
0.5	0.1
0.35	0.25
	0.3
	0.2
	0.1
	0.25
	0.05
	0.15
