# Supplementary material for: Endosome maturation links PI3Kα signaling to lysosome repopulation during basal autophagy
Source: EMBO J. 2022 Aug 15;41(19):e110398. doi: 10.15252/embj.2021110398 (PMC9531306; doi:10.15252/embj.2021110398)
Supplement: Supplementary file 14 — Source Data for Figure 7 [file EMBJ-41-e110398-s012.zip › EMBOJ-2021-110398_SourceDataForFigure7/Source data Fig 7.xlsx]

## Sheet: Fig 7B
− puromycin		+ puromycin
NT siRNA	INPP4B siRNA	NT siRNA	INPP4B siRNA
7.69231	10.0529	19.0722	84.6809
10.0917	11.6822	22.9437	72.6829
8.08081	11.7949	19.469	65.5172

## Sheet: Fig 7D
− puromycin		+ puromycin
DMSO	YM201636	DMSO	YM201636
7.76699	8.03571	37.0192	68.4211
6.34146	8.61244	31.6832	73.3668
4.2654	4.4335	28.9216	80.7692

## Sheet: Fig 7F
GFP-vector		GFP-INPP4B
DMSO	YM201636	DMSO	YM201636
71.7391	73.3333	22.5	70.2247
69.434	68.3794	25.8333	81.3765
61.2903	61.7021	17.6471	71.2644

## Sheet: Fig 7G
NT sirNA				INPP4B siRNA
0h puromycin	2h puromycin	4h puromycin	6h puromycin	0h puromycin	2h puromycin	4h puromycin	6h puromycin
1	0.896897	0.459182	0.179253	1	0.633048	0.286089	0.120536
1	1.04454	0.401707	0.137098	1	0.632805	0.275417	0.107712
1	0.993464	0.4645	0.157712	1	0.660444	0.315021	0.149146

## Sheet: Fig 7H
DMSO				YM201636				DMSO + puromycin				YM201636 + puromycin
0h treatment	2h treatment	4h treatment	6h treatment	0h treatment	2h treatment	4h treatment	6h treatment	0h treatment	2h treatment	4h treatment	6h treatment	0h treatment	2h treatment	4h treatment	6h treatment
1	0.999394	1.04159	1.02285	1	0.939159	0.818152	0.753196	1	1.0063	0.667475	0.411723	1	0.677359	0.329614	0.184896
1	1.03754	1.03457	1.01353	1	0.895318	0.83649	0.804874	1	1.04815	0.896163	0.584415	1	0.79686	0.406347	0.244514
1	1.07418	1.03297	1.042	1	0.921482	0.869279	0.796814	1	1.0635	0.912695	0.591494	1	0.847966	0.472175	0.258078
